# Supplementary material for: A Survey of Physicians’ Knowledge and Practices Towards Oral Appliance Therapy for Obstructive Sleep Apnea Treatment
Source: Dent J (Basel). 2025 Jan 30;13(2):63. doi: 10.3390/dj13020063 (PMC11854440; doi:10.3390/dj13020063)
Supplement: Supplementary file 1 [file dentistry-13-00063-s001.zip]

Archive with 1 entries (1 files):
- dentistry-3357522-supplementary.pdf
